# Supplementary material for: Copy number variation in the MSRB3 gene enlarges porcine ear size through a mechanism involving miR-584-5p
Source: Genet Sel Evol. 2018 Dec 27;50:72. doi: 10.1186/s12711-018-0442-6 (PMC6307293; doi:10.1186/s12711-018-0442-6)
Supplement: Supplementary file 3 — Additional file 3: Table S2. Primers for CNV genotyping. [file 12711_2018_442_MOESM3_ESM.xls]

## Sheet: Table S2  
Table S2. Primers for CNV genotyping
Primer Name	Primer sequence	Amplified Fragments Length (bp)	Annealing Temperature (0C)
MSRB3-CNV1-Primer FP	5'-GGGCTGTTAAGTGGGTCACATT-3'	83	60
MSRB3-CNV1-Primer RP	5'-TTTTGGCACCTGAGAGTTTTCC-3'
MSRB3-CNV1-Probe	FAM: 5'-TAGAGGTCCTAGACTGTAGATAG-3'-MGBNFQ
MSRB3-CNV2-Primer FP	5'-TTTCCTGCCTGAGTAACTTTTGG-3'	83	60
MSRB3-CNV2-Primer RP	5'-TTTACAGAGGTTTTGGGAGGTAGTG-3'
MSRB3-CNV2-Probe	FAM-5'-TAACTTATCTTTCTGCTCCCCCA-3'-MGBNFQ
GAPDH-Primer FP	5'-ATGAATGAACCGCCGTTAGG-3'	66	60
GAPDH-Primer FP	5'-AGTCATGGGCAAGTAAGGAGAAAG-3'
GAPDH-Probe	FAM-5'-AATCTTCCTGAGTCCTTCA-3'-MGBNFQ
ESR1 primer FP	5'-ACGGTGGATATGGTCCTTCT-3'		60
ESR1 primer RP	5'-CGCTCTCTCTCTGCACATTC-3'
ESR1 probe	VIC-5'-TCAGGGTGCTGGACAGAAACG-3'-MGBNFQ
