# Supplementary material for: Copy number variation in the MSRB3 gene enlarges porcine ear size through a mechanism involving miR-584-5p
Source: Genet Sel Evol. 2018 Dec 27;50:72. doi: 10.1186/s12711-018-0442-6 (PMC6307293; doi:10.1186/s12711-018-0442-6)
Supplement: Supplementary file 4 — Additional file 4: Table S3. Primers for gene expression analysis. [file 12711_2018_442_MOESM4_ESM.xlsx]

## Sheet: Sheet2
Table S3. Primers for gene expression analysis
gene	Forward Primer (5' →3')	Reverse Primer (5' →3')	probe(5' →3')	annealing temperature (oC)
MSRB3 transcript 1	GCTCAGTCGGGGTCATGTAG	GAATGAAGGCCAACCTGAAC	_____	75
MSRB3 transcript 2	CTCTCTCTCGCTCTGCCTCT	GCTACTGGCTGGCTCTTTGT	_____	75
HMGA2	ACTTCAGCCCAGGGACAAC	GGTCTCTTAGGAGAGGGCTCA	CGGTGCCTCAGAAGAGAGGAC	60
LEMD3	GGACATGGACTCAACCTTGGA	GGACATGGACTCAACCTTGGA	TCCACAGGCTCTCTT	60
