# Supplementary material for: Copy number variation in the MSRB3 gene enlarges porcine ear size through a mechanism involving miR-584-5p
Source: Genet Sel Evol. 2018 Dec 27;50:72. doi: 10.1186/s12711-018-0442-6 (PMC6307293; doi:10.1186/s12711-018-0442-6)
Supplement: Supplementary file 15 — Additional file 15: Table S7. CNV distribution in 59 Landrace pigs used for eQTL mapping of miR-584-5p. [file 12711_2018_442_MOESM15_ESM.xlsx]

## Sheet: Sheet1
Table S7. The distribution of the CNV in 59 Landrace pigs used for eQTL mapping of miR-584-5p
Sample	control	mean value(Ct)	target	mean value(Ct)	RQ
1	ER	25.1927	MSRB3-CNV	22.2215	2.13333
2	ER	24.7996	MSRB3-CNV	22.7479	1.12786
3	ER	24.5418	MSRB3-CNV	22.2962	1.29019
4	ER	24.4617	MSRB3-CNV	22.3341	1.18887
5	ER	24.6008	MSRB3-CNV	22.5888	1.09726
6	ER	24.6227	MSRB3-CNV	22.419	1.25316
7	ER	25.4213	MSRB3-CNV	23.4153	1.09272
8	ER	25.3138	MSRB3-CNV	23.2814	1.11291
9	ER	25.1379	MSRB3-CNV	23.0874	1.12691
10	ER	23.8485	MSRB3-CNV	21.8479	1.08866
11	ER	25.2061	MSRB3-CNV	23.2247	1.0742
12	ER	24.8941	MSRB3-CNV	22.766	1.1892
13	ER	25.1197	MSRB3-CNV	22.9896	1.19091
14	ER	24.5519	MSRB3-CNV	22.5001	1.12802
15	ER	26.0318	MSRB3-CNV	24.1537	1
16	ER	24.6024	MSRB3-CNV	22.4526	1.20726
17	ER	24.8926	MSRB3-CNV	22.2255	1.728
18	ER	25.1704	MSRB3-CNV	22.4392	1.80639
19	ER	24.5304	MSRB3-CNV	21.862	1.72938
20	ER	25.5419	MSRB3-CNV	22.9158	1.67943
21	ER	25.32	MSRB3-CNV	22.8942	1.46172
22	ER	26.4179	MSRB3-CNV	23.8924	1.56634
23	ER	25.3674	MSRB3-CNV	22.9738	1.42952
24	ER	26.2386	MSRB3-CNV	23.6568	1.62866
25	ER	26.4302	MSRB3-CNV	23.8497	1.62714
27	ER	25.3182	MSRB3-CNV	22.1398	2.46272
28	ER	24.7755	MSRB3-CNV	21.9662	1.90692
29	ER	24.699	MSRB3-CNV	21.783	2.05323
30	ER	25.6697	MSRB3-CNV	22.8145	1.96845
31	ER	24.2379	MSRB3-CNV	21.375	1.97901
32	ER	24.0515	MSRB3-CNV	22.618	0.894577
33	ER	23.6921	MSRB3-CNV	21.4072	1.61394
34	ER	23.2885	MSRB3-CNV	20.9522	1.67256
35	ER	23.8384	MSRB3-CNV	21.591	1.5726
36	ER	24.595	MSRB3-CNV	23.3786	0.769615
37	ER	24.2116	MSRB3-CNV	22.9975	0.768364
38	ER	23.8839	MSRB3-CNV	22.0287	1.19829
39	ER	24.3837	MSRB3-CNV	22.2662	1.43718
40	ER	23.8481	MSRB3-CNV	21.9191	1.26118
41	ER	23.5641	MSRB3-CNV	22.3127	0.788469
42	ER	23.4747	MSRB3-CNV	21.6681	1.15858
43	ER	23.8729	MSRB3-CNV	21.3629	1.88656
44	ER	23.547	MSRB3-CNV	21.2184	1.66361
45	ER	23.2584	MSRB3-CNV	20.736	1.90284
46	ER	23.7122	MSRB3-CNV	21.0895	2.03971
47	ER	23.3613	MSRB3-CNV	21.6012	1.12182
48	ER	23.9607	MSRB3-CNV	22.0259	1.26618
49	ER	23.1602	MSRB3-CNV	20.5634	2.00348
50	ER	23.7345	MSRB3-CNV	22.3363	0.872905
51	ER	23.7086	MSRB3-CNV	22.4186	0.809858
52	ER	23.7615	MSRB3-CNV	22.5314	0.776882
54	ER	23.2942	MSRB3-CNV	22.0152	0.803718
55	ER	23.2321	MSRB3-CNV	21.852	0.862051
56	ER	23.7626	MSRB3-CNV	21.5663	1.51778
57	ER	23.6247	MSRB3-CNV	22.1659	0.910313
58	ER	23.7481	MSRB3-CNV	21.265	1.85159
59	ER	23.7694	MSRB3-CNV	22.3989	0.856352
60	ER	23.5788	MSRB3-CNV	21.2756	1.63452
