# Supplementary material for: Copy number variation in the MSRB3 gene enlarges porcine ear size through a mechanism involving miR-584-5p
Source: Genet Sel Evol. 2018 Dec 27;50:72. doi: 10.1186/s12711-018-0442-6 (PMC6307293; doi:10.1186/s12711-018-0442-6)
Supplement: Supplementary file 16 — Additional file 16: Table S8. Predicted target genes of miR-584-5p in silico. [file 12711_2018_442_MOESM16_ESM.xlsx]

## Sheet: Sheet1
Table S8. Predicted target genes of miR-584-5p in silico
Transcript ID	Gene ID(name)	miTG score
ENST00000440587	ENSG00000204642 (HLA-F)	0.999977
ENST00000334567	ENSG00000186329 (TMEM212)	0.999968
ENST00000267197	ENSG00000139718 (SETD1B)	0.999933
ENST00000239461	ENSG00000116132 (PRRX1)	0.999169
ENST00000369831	ENSG00000213366 (GSTM2)	0.998537
ENST00000502413	ENSG00000248458 (AL139147.1)	0.998478
ENST00000392194	ENSG00000078018 (MAP2)	0.998135
ENST00000579455	ENSG00000206043 (C18orf63)	0.997896
ENST00000395076	ENSG00000100614 (PPM1A)	0.99693
ENST00000581862	ENSG00000263711 (RP11-169F17.1)	0.995866
ENST00000290158	ENSG00000108424 (KPNB1)	0.995131
ENST00000588883	ENSG00000167380 (ZNF226)	0.994932
ENST00000286201	ENSG00000155760 (FZD7)	0.99465
ENST00000380058	ENSG00000105793 (GTPBP10)	0.99445
ENST00000397479	ENSG00000134115 (CNTN6)	0.993851
ENST00000261978	ENSG00000119681 (LTBP2)	0.992699
ENST00000261465	ENSG00000117594 (HSD11B1)	0.990759
ENST00000531487	ENSG00000255561 (FDXACB1)	0.990595
ENST00000343090	ENSG00000130939 (UBE4B)	0.990182
ENST00000219240	ENSG00000102967 (DHODH)	0.989963
ENST00000425534	ENSG00000163412 (EIF4E3)	0.985819
ENST00000361970	ENSG00000198865 (CCDC152)	0.985474
ENST00000609116	ENSG00000117569 (PTBP2)	0.985218
ENST00000268712	ENSG00000141027 (NCOR1)	0.985144
ENST00000367837	ENSG00000112339 (HBS1L)	0.985116
ENST00000257189	ENSG00000134757 (DSG3)	0.983585
ENST00000223369	ENSG00000106636 (YKT6)	0.982405
ENST00000409056	ENSG00000144339 (TMEFF2)	0.98225
ENST00000600120	ENSG00000170954 (ZNF415)	0.980718
ENST00000397463	ENSG00000150551 (LYPD1)	0.980528
ENST00000481195	ENSG00000113575 (PPP2CA)	0.980386
ENST00000435676	ENSG00000188859 (FAM78B)	0.979583
ENST00000330123	ENSG00000204611 (ZNF616)	0.979455
ENST00000522124	ENSG00000147481 (SNTG1)	0.978728
ENST00000444376	ENSG00000153187 (HNRNPU)	0.977527
ENST00000466270	ENSG00000203791 (METTL10)	0.977306
ENST00000225388	ENSG00000108256 (NUFIP2)	0.9755
ENST00000252512	ENSG00000130227 (XPO7)	0.975407
ENST00000295588	ENSG00000163389 (POGLUT1)	0.973761
ENST00000400485	ENSG00000159256 (MORC3)	0.973639
ENST00000367455	ENSG00000116750 (UCHL5)	0.973449
ENST00000265343	ENSG00000072364 (AFF4)	0.973146
ENST00000357731	ENSG00000172260 (NEGR1)	0.972063
ENST00000544848	ENSG00000246705 (H2AFJ)	0.971144
ENST00000371432	ENSG00000124813 (RUNX2)	0.97036
ENST00000540249	ENSG00000131828 (PDHA1)	0.970249
ENST00000582081	ENSG00000108854 (SMURF2)	0.969961
ENST00000553612	ENSG00000165417 (GTF2A1)	0.968334
ENST00000265843	ENSG00000110723 (EXPH5)	0.967695
ENST00000371204	ENSG00000134716 (CYP2J2)	0.966832
ENST00000280098	ENSG00000144228 (SPOPL)	0.965547
ENST00000223208	ENSG00000106477 (CEP41)	0.965539
ENST00000192788	ENSG00000065060 (UHRF1BP1)	0.965475
ENST00000380130	ENSG00000139597 (N4BP2L1)	0.964512
ENST00000406053	ENSG00000115239 (GPR75-ASB3)	0.963692
ENST00000431170	ENSG00000008311 (AASS)	0.962752
ENST00000225737	ENSG00000108599 (AKAP10)	0.962466
ENST00000499810	ENSG00000120705 (ETF1)	0.961388
ENST00000370112	ENSG00000162695 (SLC30A7)	0.96069
ENST00000584024	ENSG00000178927 (C17orf62)	0.959827
ENST00000378284	ENSG00000123179 (EBPL)	0.9598
ENST00000368635	ENSG00000155130 (MARCKS)	0.95972
ENST00000273047	ENSG00000144566 (RAB5A)	0.958639
ENST00000389726	ENSG00000110427 (KIAA1549L)	0.958536
ENST00000345097	ENSG00000053254 (FOXN3)	0.957398
ENST00000592581	ENSG00000159915 (ZNF233)	0.957163
ENST00000333952	ENSG00000197928 (ZNF677)	0.956481
ENST00000343435	ENSG00000154451 (GBP5)	0.955911
ENST00000379480	ENSG00000120662 (MTRF1)	0.952962
ENST00000318588	ENSG00000147044 (CASK)	0.952631
ENST00000438067	ENSG00000117425 (PTCH2)	0.952002
ENST00000594154	ENSG00000256087 (ZNF432)	0.951391
ENST00000532402	ENSG00000089597 (GANAB)	0.950277
ENST00000434009	ENSG00000009413 (REV3L)	0.949425
ENST00000465804	ENSG00000018408 (WWTR1)	0.949123
ENST00000267460	ENSG00000139946 (PELI2)	0.948523
ENST00000380881	ENSG00000164946 (FREM1)	0.948399
ENST00000285039	ENSG00000167306 (MYO5B)	0.947996
ENST00000429888	ENSG00000114857 (NKTR)	0.946314
ENST00000253233	ENSG00000130921 (C12orf65)	0.944734
ENST00000371207	ENSG00000138185 (ENTPD1)	0.943187
ENST00000335783	ENSG00000031691 (CENPQ)	0.942846
ENST00000545606	ENSG00000111530 (CAND1)	0.941793
ENST00000519810	ENSG00000128694 (OSGEPL1)	0.940821
ENST00000447998	ENSG00000132912 (DCTN4)	0.940634
ENST00000306448	ENSG00000250565 (ATP6V1E2)	0.939941
ENST00000342048	ENSG00000171509 (RXFP1)	0.938334
ENST00000542986	ENSG00000090612 (ZNF268)	0.93754
ENST00000261349	ENSG00000070018 (LRP6)	0.937385
ENST00000510847	ENSG00000109205 (ODAM)	0.937194
ENST00000286031	ENSG00000000460 (C1orf112)	0.936778
ENST00000270649	ENSG00000142556 (ZNF614)	0.935728
ENST00000374754	ENSG00000108094 (CUL2)	0.93531
ENST00000310301	ENSG00000006715 (VPS41)	0.935287
ENST00000586293	ENSG00000196605 (ZNF846)	0.934559
ENST00000391440	ENSG00000212747 (FAM127C)	0.93374
ENST00000556492	ENSG00000139977 (NAA30)	0.933615
ENST00000258796	ENSG00000136295 (TTYH3)	0.932983
ENST00000333396	ENSG00000170854 (MINA)	0.932699
ENST00000256108	ENSG00000133731 (IMPA1)	0.932005
ENST00000280481	ENSG00000150893 (FREM2)	0.931545
ENST00000609713	ENSG00000157542 (KCNJ6)	0.9301
ENST00000435504	ENSG00000143970 (ASXL2)	0.930015
ENST00000395699	ENSG00000146676 (PURB)	0.928712
ENST00000342183	ENSG00000179915 (NRXN1)	0.928368
ENST00000467460	ENSG00000114757 (PEX5L)	0.925985
ENST00000517402	ENSG00000005073 (HOXA11)	0.925471
ENST00000481617	ENSG00000133138 (TBC1D8B)	0.925026
ENST00000558133	ENSG00000183496 (MEX3B)	0.924465
ENST00000306984	ENSG00000168303 (MPLKIP)	0.92434
ENST00000298295	ENSG00000165507 (C10orf10)	0.924141
ENST00000563307	ENSG00000070770 (CSNK2A2)	0.923673
ENST00000418517	ENSG00000011332 (DPF1)	0.923219
ENST00000369144	ENSG00000107581 (EIF3A)	0.92305
ENST00000320585	ENSG00000110172 (CHORDC1)	0.922229
ENST00000550746	ENSG00000121749 (TBC1D15)	0.921978
ENST00000425597	ENSG00000198794 (SCAMP5)	0.921685
ENST00000339613	ENSG00000124440 (HIF3A)	0.920889
ENST00000479877	ENSG00000069493 (CLEC2D)	0.919379
ENST00000506264	ENSG00000197465 (GYPE)	0.919319
ENST00000417307	ENSG00000233932 (CTXN2)	0.918837
ENST00000409458	ENSG00000136235 (GPNMB)	0.918659
ENST00000400286	ENSG00000184564 (SLITRK6)	0.918492
ENST00000396403	ENSG00000198346 (ZNF813)	0.917851
ENST00000546113	ENSG00000188738 (FSIP2)	0.917233
ENST00000232496	ENSG00000114383 (TUSC2)	0.917007
ENST00000526623	ENSG00000254614 (AP003068.23)	0.91677
ENST00000270357	ENSG00000142327 (RNPEPL1)	0.915434
ENST00000366844	ENSG00000154380 (ENAH)	0.91532
ENST00000376238	ENSG00000197506 (SLC28A3)	0.915071
ENST00000522481	ENSG00000253896 (AC144568.2)	0.914204
ENST00000435422	ENSG00000170624 (SGCD)	0.912298
ENST00000376911	ENSG00000135046 (ANXA1)	0.911889
ENST00000392319	ENSG00000198040 (ZNF84)	0.911825
ENST00000372970	ENSG00000132823 (OSER1)	0.911435
ENST00000550536	ENSG00000127328 (RAB3IP)	0.911148
ENST00000083182	ENSG00000062725 (APPBP2)	0.91096
ENST00000350881	ENSG00000113296 (THBS4)	0.910197
ENST00000359331	ENSG00000026751 (SLAMF7)	0.909983
ENST00000362032	ENSG00000198829 (SUCNR1)	0.909646
ENST00000392455	ENSG00000152492 (CCDC50)	0.909406
ENST00000273666	ENSG00000145087 (STXBP5L)	0.908406
ENST00000480058	ENSG00000112739 (PRPF4B)	0.90799
ENST00000394458	ENSG00000160117 (ANKLE1)	0.907839
ENST00000296933	ENSG00000072803 (FBXW11)	0.907758
ENST00000452328	ENSG00000077684 (JADE1)	0.907722
ENST00000596143	ENSG00000160352 (ZNF714)	0.907485
ENST00000341567	ENSG00000106609 (TMEM248)	0.90705
ENST00000331113	ENSG00000184408 (KCND2)	0.904805
ENST00000537063	ENSG00000151148 (UBE3B)	0.903464
ENST00000393651	ENSG00000135250 (SRPK2)	0.903399
ENST00000354586	ENSG00000198252 (STYX)	0.903188
ENST00000315475	ENSG00000177932 (ZNF354C)	0.90316
ENST00000393792	ENSG00000168246 (UBTD2)	0.902903
ENST00000513000	ENSG00000109452 (INPP4B)	0.902299
ENST00000316534	ENSG00000144061 (NPHP1)	0.902297
ENST00000374095	ENSG00000204169 (AGAP7)	0.901999
ENST00000317221	ENSG00000188321 (ZNF559)	0.901995
ENST00000299178	ENSG00000166148 (AVPR1A)	0.901899
ENST00000340020	ENSG00000186063 (AIDA)	0.9015
ENST00000461096	ENSG00000197780 (TAF13)	0.901363
ENST00000370982	ENSG00000172380 (GNG12)	0.901267
ENST00000336273	ENSG00000147649 (MTDH)	0.901086
ENST00000287957	ENSG00000157259 (GATAD1)	0.900371
ENST00000373548	ENSG00000116478 (HDAC1)	0.90014
ENST00000377818	ENSG00000204899 (MZT1)	0.900107
ENST00000295025	ENSG00000162924 (REL)	0.900042
ENST00000521288	ENSG00000198585 (NUDT16)	0.900028
ENST00000311048	ENSG00000196705 (ZNF431)	0.899759
ENST00000381103	ENSG00000068796 (KIF2A)	0.899228
ENST00000361565	ENSG00000198700 (IPO9)	0.898475
ENST00000355467	ENSG00000243943 (ZNF512)	0.898367
ENST00000342166	ENSG00000162961 (DPY30)	0.89673
ENST00000359467	ENSG00000196693 (ZNF33B)	0.896677
ENST00000594682	ENSG00000167766 (ZNF83)	0.896332
ENST00000451516	ENSG00000127329 (PTPRB)	0.895251
ENST00000524189	ENSG00000197892 (KIF13B)	0.895237
ENST00000282928	ENSG00000152977 (ZIC1)	0.894813
ENST00000291182	ENSG00000159917 (ZNF235)	0.894733
ENST00000581347	ENSG00000206432 (TMEM200C)	0.894127
ENST00000400149	ENSG00000170579 (DLGAP1)	0.893053
ENST00000448484	ENSG00000064787 (BCAS1)	0.892857
ENST00000396444	ENSG00000138592 (USP8)	0.892781
ENST00000434248	ENSG00000128000 (ZNF780B)	0.891839
ENST00000222567	ENSG00000105849 (TWISTNB)	0.891649
ENST00000321437	ENSG00000166128 (RAB8B)	0.890184
ENST00000262525	ENSG00000102870 (ZNF629)	0.889185
ENST00000265340	ENSG00000069011 (PITX1)	0.889139
ENST00000417470	ENSG00000269897 (COMMD3-BMI1)	0.888924
ENST00000312521	ENSG00000174738 (NR1D2)	0.888659
ENST00000534277	ENSG00000197302 (ZNF720)	0.8873
ENST00000321600	ENSG00000178690 (DYNAP)	0.886581
ENST00000538204	ENSG00000076770 (MBNL3)	0.886058
ENST00000282869	ENSG00000152926 (ZNF117)	0.884474
ENST00000316981	ENSG00000181690 (PLAG1)	0.883035
ENST00000353836	ENSG00000142512 (SIGLEC10)	0.882995
ENST00000247182	ENSG00000126778 (SIX1)	0.882488
ENST00000396408	ENSG00000196417 (ZNF765)	0.882478
ENST00000395325	ENSG00000116675 (DNAJC6)	0.882107
ENST00000242994	ENSG00000123307 (NEUROD4)	0.880813
ENST00000375941	ENSG00000204446 (C9orf170)	0.880217
ENST00000538489	ENSG00000152332 (UHMK1)	0.879374
ENST00000468893	ENSG00000135775 (COG2)	0.879132
ENST00000243639	ENSG00000204604 (ZNF468)	0.878683
ENST00000366662	ENSG00000143643 (TTC13)	0.878214
ENST00000342320	ENSG00000168214 (RBPJ)	0.877691
ENST00000264664	ENSG00000070193 (FGF10)	0.877691
ENST00000425406	ENSG00000135164 (DMTF1)	0.877492
ENST00000519565	ENSG00000146373 (RNF217)	0.876853
ENST00000281092	ENSG00000151422 (FER)	0.876692
ENST00000395172	ENSG00000177335 (C8orf31)	0.875885
ENST00000406785	ENSG00000183023 (SLC8A1)	0.875432
ENST00000393549	ENSG00000073009 (IKBKG)	0.874865
ENST00000512078	ENSG00000035499 (DEPDC1B)	0.874816
ENST00000334289	ENSG00000187151 (ANGPTL5)	0.874779
ENST00000555547	ENSG00000100650 (SRSF5)	0.874387
ENST00000311936	ENSG00000133703 (KRAS)	0.87399
ENST00000373925	ENSG00000130775 (THEMIS2)	0.873807
ENST00000232165	ENSG00000114062 (UBE3A)	0.872921
ENST00000559573	ENSG00000166262 (FAM227B)	0.872775
ENST00000334696	ENSG00000187097 (ENTPD5)	0.872656
ENST00000309395	ENSG00000173542 (MOB1B)	0.872544
ENST00000170150	ENSG00000078898 (BPIFB2)	0.872491
ENST00000388901	ENSG00000166200 (COPS2)	0.872319
ENST00000343526	ENSG00000122779 (TRIM24)	0.871731
ENST00000256737	ENSG00000134343 (ANO3)	0.871689
ENST00000527044	ENSG00000137812 (CASC5)	0.870798
ENST00000337752	ENSG00000197536 (C5orf56)	0.870651
ENST00000395601	ENSG00000172164 (SNTB1)	0.870504
ENST00000535549	ENSG00000134954 (ETS1)	0.870458
ENST00000447983	ENSG00000137100 (DCTN3)	0.870161
ENST00000559192	ENSG00000140455 (USP3)	0.86983
ENST00000402508	ENSG00000138081 (FBXO11)	0.867889
ENST00000376447	ENSG00000165105 (RASEF)	0.867323
ENST00000264318	ENSG00000109158 (GABRA4)	0.866633
ENST00000377103	ENSG00000178726 (THBD)	0.866166
ENST00000299714	ENSG00000166562 (SEC11C)	0.865595
ENST00000525058	ENSG00000134812 (GIF)	0.86554
ENST00000262753	ENSG00000124429 (POF1B)	0.865424
ENST00000328747	ENSG00000146757 (ZNF92)	0.865012
ENST00000374257	ENSG00000119314 (PTBP3)	0.863295
ENST00000274711	ENSG00000146006 (LRRTM2)	0.862816
ENST00000427431	ENSG00000151718 (WWC2)	0.862787
ENST00000518318	ENSG00000106536 (POU6F2)	0.862659
ENST00000396252	ENSG00000104320 (NBN)	0.862198
ENST00000373014	ENSG00000183520 (UTP11L)	0.86192
ENST00000479391	ENSG00000182150 (ERCC6L2)	0.861701
ENST00000341119	ENSG00000075303 (SLC25A40)	0.861695
ENST00000406396	ENSG00000119537 (KDSR)	0.861563
ENST00000585682	ENSG00000164125 (FAM198B)	0.861112
ENST00000335670	ENSG00000069667 (RORA)	0.860508
ENST00000332070	ENSG00000156531 (PHF6)	0.859591
ENST00000366814	ENSG00000163041 (H3F3A)	0.859343
ENST00000330938	ENSG00000183255 (PTTG1IP)	0.859308
ENST00000547095	ENSG00000061987 (MON2)	0.859247
ENST00000338682	ENSG00000189127 (ANKRD34B)	0.859205
ENST00000231706	ENSG00000013293 (SLC7A14)	0.85783
ENST00000356958	ENSG00000196967 (ZNF585A)	0.854348
ENST00000592095	ENSG00000167384 (ZNF180)	0.854099
ENST00000240618	ENSG00000213809 (KLRK1)	0.853841
ENST00000369244	ENSG00000112234 (FBXL4)	0.853021
ENST00000371208	ENSG00000134709 (HOOK1)	0.852849
ENST00000367941	ENSG00000079950 (STX7)	0.852675
ENST00000503703	ENSG00000168826 (ZBTB49)	0.852551
ENST00000359062	ENSG00000172572 (PDE3A)	0.851572
ENST00000371108	ENSG00000088035 (ALG6)	0.85033
ENST00000313040	ENSG00000131115 (ZNF227)	0.8495
ENST00000369651	ENSG00000135318 (NT5E)	0.849484
ENST00000478595	ENSG00000091972 (CD200)	0.849464
ENST00000261207	ENSG00000058272 (PPP1R12A)	0.849437
ENST00000347364	ENSG00000125863 (MKKS)	0.849135
ENST00000552681	ENSG00000111670 (GNPTAB)	0.848866
ENST00000450801	ENSG00000101974 (ATP11C)	0.847314
ENST00000226279	ENSG00000004468 (CD38)	0.846436
ENST00000370986	ENSG00000116717 (GADD45A)	0.846423
ENST00000564282	ENSG00000187185 (CTD-2600O9.1)	0.846249
ENST00000264864	ENSG00000038210 (PI4K2B)	0.846122
ENST00000368320	ENSG00000132680 (KIAA0907)	0.845777
ENST00000360870	ENSG00000155657 (TTN)	0.845745
ENST00000342506	ENSG00000187944 (C2orf66)	0.845674
ENST00000517597	ENSG00000104325 (DECR1)	0.845666
ENST00000315436	ENSG00000176871 (WSB2)	0.84506
ENST00000426739	ENSG00000263002 (ZNF234)	0.844736
ENST00000342756	ENSG00000174780 (SRP72)	0.84472
ENST00000334116	ENSG00000186020 (ZNF529)	0.844202
ENST00000357154	ENSG00000196104 (SPOCK3)	0.843737
ENST00000525791	ENSG00000137707 (BTG4)	0.843313
ENST00000306100	ENSG00000168843 (FSTL5)	0.842532
ENST00000540331	ENSG00000167562 (ZNF701)	0.842468
ENST00000602526	ENSG00000106692 (FKTN)	0.841811
ENST00000262233	ENSG00000066629 (EML1)	0.841526
ENST00000382713	ENSG00000206052 (DOK6)	0.841036
ENST00000455385	ENSG00000008282 (SYPL1)	0.840992
ENST00000199389	ENSG00000086232 (EIF2AK1)	0.840692
ENST00000548180	ENSG00000075089 (ACTR6)	0.840552
ENST00000274093	ENSG00000145451 (GLRA3)	0.840099
ENST00000402673	ENSG00000152700 (SAR1B)	0.839883
ENST00000357006	ENSG00000198081 (ZBTB14)	0.839819
ENST00000373344	ENSG00000085224 (ATRX)	0.839137
ENST00000374618	ENSG00000189180 (ZNF33A)	0.839067
ENST00000430479	ENSG00000006468 (ETV1)	0.839048
ENST00000490242	ENSG00000198542 (ITGBL1)	0.838529
ENST00000367681	ENSG00000116161 (CACYBP)	0.835861
ENST00000561089	ENSG00000137807 (KIF23)	0.835367
ENST00000267620	ENSG00000140092 (FBLN5)	0.835327
ENST00000222381	ENSG00000005421 (PON1)	0.835169
ENST00000370651	ENSG00000112245 (PTP4A1)	0.835064
ENST00000281317	ENSG00000151611 (MMAA)	0.834711
ENST00000222002	ENSG00000105398 (SULT2A1)	0.834353
ENST00000341394	ENSG00000135387 (CAPRIN1)	0.833724
ENST00000334651	ENSG00000169084 (DHRSX)	0.833028
ENST00000521988	ENSG00000205133 (TRIQK)	0.832722
ENST00000487519	ENSG00000108064 (TFAM)	0.832383
ENST00000418930	ENSG00000133740 (E2F5)	0.831919
ENST00000378988	ENSG00000099399 (MAGEB2)	0.831834
ENST00000391979	ENSG00000213047 (DENND1B)	0.831443
ENST00000375389	ENSG00000048828 (FAM120A)	0.830068
ENST00000354340	ENSG00000062370 (ZNF112)	0.830062
ENST00000269197	ENSG00000141431 (ASXL3)	0.829975
ENST00000290310	ENSG00000159197 (KCNE2)	0.82993
ENST00000316594	ENSG00000126945 (HNRNPH2)	0.827133
ENST00000470466	ENSG00000055208 (TAB2)	0.826501
ENST00000366930	ENSG00000092969 (TGFB2)	0.826262
ENST00000425708	ENSG00000185219 (ZNF445)	0.825902
ENST00000356178	ENSG00000189164 (ZNF527)	0.825655
ENST00000308811	ENSG00000172748 (ZNF596)	0.825621
ENST00000447630	ENSG00000008324 (SS18L2)	0.825579
ENST00000218652	ENSG00000102471 (NDFIP2)	0.824855
ENST00000361320	ENSG00000198739 (LRRTM3)	0.824853
ENST00000465172	ENSG00000069849 (ATP1B3)	0.824431
ENST00000550977	ENSG00000188596 (C12orf55)	0.823953
ENST00000380492	ENSG00000130150 (MOSPD2)	0.823893
ENST00000465065	ENSG00000163728 (TTC14)	0.823402
ENST00000335438	ENSG00000169379 (ARL13B)	0.823373
ENST00000263805	ENSG00000103994 (ZNF106)	0.822241
ENST00000361524	ENSG00000198795 (ZNF521)	0.822147
ENST00000333201	ENSG00000198440 (ZNF583)	0.822
ENST00000513468	ENSG00000234602 (MCIDAS)	0.821849
ENST00000396060	ENSG00000140307 (GTF2A2)	0.821215
ENST00000372735	ENSG00000198908 (BHLHB9)	0.820424
ENST00000303538	ENSG00000121892 (PDS5A)	0.818516
ENST00000296417	ENSG00000164032 (H2AFZ)	0.818382
ENST00000261438	ENSG00000109787 (KLF3)	0.818176
ENST00000502732	ENSG00000143322 (ABL2)	0.818021
ENST00000381647	ENSG00000205765 (C5orf51)	0.817873
ENST00000331858	ENSG00000182747 (SLC35D3)	0.817356
ENST00000604604	ENSG00000133131 (MORC4)	0.816632
ENST00000378669	ENSG00000115944 (COX7A2L)	0.81631
ENST00000394701	ENSG00000164022 (AIMP1)	0.815044
ENST00000393127	ENSG00000152578 (GRIA4)	0.813973
ENST00000382247	ENSG00000163257 (DCAF16)	0.813508
ENST00000599177	ENSG00000197619 (ZNF615)	0.813019
ENST00000268661	ENSG00000140986 (RPL3L)	0.812208
ENST00000381165	ENSG00000167842 (MIS12)	0.811722
ENST00000290341	ENSG00000159217 (IGF2BP1)	0.810931
ENST00000381799	ENSG00000168421 (RHOH)	0.810439
ENST00000446113	ENSG00000177054 (ZDHHC13)	0.809857
ENST00000230053	ENSG00000112309 (B3GAT2)	0.809835
ENST00000269973	ENSG00000124459 (ZNF45)	0.809648
ENST00000383699	ENSG00000175161 (CADM2)	0.809522
ENST00000289361	ENSG00000026950 (BTN3A1)	0.808432
ENST00000458441	ENSG00000170011 (MYRIP)	0.808385
ENST00000548127	ENSG00000136098 (NEK3)	0.808268
ENST00000467003	ENSG00000203326 (ZNF525)	0.807789
ENST00000533626	ENSG00000175390 (EIF3F)	0.807475
ENST00000366882	ENSG00000112541 (PDE10A)	0.807253
ENST00000569341	ENSG00000153774 (CFDP1)	0.807109
ENST00000334256	ENSG00000186432 (KPNA4)	0.806651
ENST00000254958	ENSG00000101384 (JAG1)	0.806603
ENST00000426923	ENSG00000145287 (PLAC8)	0.806507
ENST00000358785	ENSG00000188295 (ZNF669)	0.806297
ENST00000529386	ENSG00000089505 (CMTM1)	0.806221
ENST00000222574	ENSG00000105856 (HBP1)	0.805376
ENST00000457514	ENSG00000237353 (PATE4)	0.805273
ENST00000540551	ENSG00000212952 (BX088651.1)	0.805046
ENST00000322213	ENSG00000072501 (SMC1A)	0.804487
ENST00000542948	ENSG00000170209 (ANKK1)	0.80444
ENST00000351004	ENSG00000127955 (GNAI1)	0.804389
ENST00000311417	ENSG00000172667 (ZMAT3)	0.80385
ENST00000491763	ENSG00000197980 (LEKR1)	0.802916
ENST00000335390	ENSG00000186889 (TMEM17)	0.802847
ENST00000336824	ENSG00000075420 (FNDC3B)	0.802688
ENST00000419292	ENSG00000127989 (MTERF)	0.801453
ENST00000457749	ENSG00000198538 (ZNF28)	0.801119
ENST00000310053	ENSG00000071794 (HLTF)	0.80088
ENST00000375520	ENSG00000204365 (C10orf126)	0.800848
ENST00000297268	ENSG00000164692 (COL1A2)	0.800781
ENST00000360412	ENSG00000198477 (ZNF280B)	0.800403
