# Supplementary material for: Copy number variation in the MSRB3 gene enlarges porcine ear size through a mechanism involving miR-584-5p
Source: Genet Sel Evol. 2018 Dec 27;50:72. doi: 10.1186/s12711-018-0442-6 (PMC6307293; doi:10.1186/s12711-018-0442-6)
Supplement: Supplementary file 17 — Additional file 17: Table S9. Differentially expressed genes identified in ear tissue between CNV/CNV and wild-type animals. [file 12711_2018_442_MOESM17_ESM.xls]

## Sheet: Sheet1
Table S9. Differentially expressed genes identified in the ear tissues between QQ and qq animals
gene	Gene name	locus	11.1 locus	FPKM (qq)	FPKM (QQ)	log2(QQ/qq)	test_stat	p_value	q_value
ENSSSCT00000023950	CD9	chr5:66879694-66919340	chr5:64420179-64459820	29.0884	0	-	-	2.38173e-36	5.53117e-35
ENSSSCT00000013571	PHKA1	chrX:66183817-66288138	chrX:58456069-58583279	1.23489	0	-	-	1.74086e-11	2.73147e-10
ENSSSCT00000004181	LHX8	chr6:128034487-128059465	chr6:138075385-138102301	0.797323	0	-	-	7.51658e-07	6.53205e-06
ENSSSCT00000013765	ALG13	chrX:106059446-106123569	This transcript is not in the current gene set	0.964015	0	-	-	8.83208e-07	7.57975e-06
ENSSSCT00000013561	OGT	chrX:64962765-65000187	chrX:57520939-57560761	0.782041	0	-	-	9.26305e-07	7.93456e-06
ENSSSCT00000012371	EXOSC7	chr13:31054737-31086642	chr13:28151111-28209334	1.21488	0	-	-	1.57419e-06	1.28921e-05
ENSSSCT00000034525	GNG10	chr1:283259090-283266590	This transcript is not in the current gene set	3.4973	0	-	-	3.20851e-06	2.47211e-05
ENSSSCT00000000716	A2M	chr5:65243775-65320386	chr5:62437647-62485537	0.510792	0	-	-	7.7769e-06	5.61691e-05
ENSSSCT00000036616	SPI1	chr2:16421196-16452507	This transcript is not in the current gene set	2.23336	0	-	-	1.45743e-05	9.93455e-05
ENSSSCT00000033306	TFE3	chrX:47948307-47964183	This transcript is not in the current gene set	0.832607	0	-	-	8.12793e-05	0.000477101
ENSSSCT00000017641	PRKAG3	chr15:133753314-133852318	chr15:120841129-120867144	0.765413	0	-	-	0.00015726	0.000873767
ENSSSCT00000031700	PSAP	chr14:80625272-80660663	chr14:74734188-74858240	0	37.1014	-	-	1.68972e-118	3.92915e-117
ENSSSCT00000029273	TACC2	chr14:142972346-143131283	chr14:131621319-131749925	0	3.05112	-	-	2.11859e-11	3.28708e-10
ENSSSCT00000012960	TFRC	chr13:143408459-143437991	chr13:133878636-134000847	0	0.88145	-	-	4.91631e-07	4.39866e-06
ENSSSCT00000032669	BHLHB9	chrX:97838426-97851537	This transcript is not in the current gene set	0	0.902631	-	-	9.64663e-07	8.2436e-06
ENSSSCT00000030306	FAM50A	chrX:143612015-143686129	This transcript is not in the current gene set	0	4.0178	-	-	2.92735e-06	2.2729e-05
ENSSSCT00000013834	ZDHHC9	chrX:122170147-122205078	chrX:106401245-106436108	0	1.26871	-	-	5.05291e-06	3.76182e-05
ENSSSCT00000033231	HSD3B	chr4:111555565-111564192	This transcript is not in the current gene set	0	1.4089	-	-	0.000119473	0.000680321
ENSSSCT00000035214	DEF6	chr7:36220768-36243212	chr7:31161320-31216434	0	1.36477	-	-	0.000120786	0.000687151
ENSSSCT00000018885	ADAM11	chr12:18813059-18888884	chr12:18573286-18597460	0.201391	5.14514	4.67514	-9.82474	0	0
ENSSSCT00000013686	TMSB15A	chrX:98800896-98803989	chrX:84815571-84818686	0.974572	14.4992	3.89506	-7.61655	2.59792e-14	5.10859e-13
ENSSSCT00000000260	KRT84	chr5:18008416-18014622	chr5:17699115-17706941	4.1362	37.9708	3.19851	-21.3989	0	0
ENSSSCT00000035725	ADGRG2	chrX:16578844-16672263	chrX:15370223-15518680	0.181385	1.21089	2.73894	-3.98645	6.70698e-05	0.000399921
ENSSSCT00000004884	FYN	chr1:87145367-87423979	chr1:77584483-77810575	1.3334	7.83608	2.55502	-8.1291	4.44089e-16	9.98015e-15
ENSSSCT00000022978	TBC1D8B	chrX:101625118-101698817	chrX:87217483-87292524	0.41756	2.04684	2.29334	-4.81729	1.45519e-06	1.1999e-05
ENSSSCT00000035287	COL14A1	chr4:19715673-19949617	chr4:18690198-19180122	14.4592	70.1731	2.27893	-32.2649	0	0
ENSSSCT00000031278	KRT83	chr5:18131787-18137269	chr5:17585590-17591134	1.15351	5.32152	2.20581	-7.07419	1.50324e-12	2.60241e-11
ENSSSCT00000009545	CYTL1	chr8:5266954-5271579	chr8:5455613-5460962	32.7757	147.603	2.17102	-16.4261	0	0
ENSSSCT00000024675	ELF1	chr11:26327365-26385565	chr11:25772085-25896913	1.06714	4.78833	2.16577	-5.8094	6.26959e-09	7.29409e-08
ENSSSCT00000017743	C2orf82	chr15:147324525-147331222	chr15:133323562-133330253	4.05806	17.933	2.14375	-6.99714	2.61235e-12	4.4251e-11
ENSSSCT00000029296	OAZ3	chr4:106463084-106466845	chr4:97439993-97448493	2.00982	8.72168	2.11754	-5.86702	4.43709e-09	5.23282e-08
ENSSSCT00000033597	NCALD	chr4:37897124-38264852	chr4:34924371-35369392	0.60183	2.57521	2.09726	-4.45845	8.25541e-06	5.93832e-05
ENSSSCT00000008438	UPK3B	chr3:9641160-9645573	chr3:9866016-9871623	1.29768	5.41148	2.06009	-5.03326	4.82198e-07	4.32496e-06
ENSSSCT00000015202	COMP	chr2:58815801-58823375	chr2:59061459-59068846	9.75574	36.8181	1.91609	-26.8012	0	0
ENSSSCT00000003787	ANGPTL7	chr6:65191721-65317849	chr6:71350986-71358671	3.42608	12.8535	1.90753	-10.0301	0	0
ENSSSCT00000018914	SOST	chr12:19588914-19592503	This transcript is not in the current gene set	1.26027	4.59858	1.86746	-3.7926	0.00014908	0.000833181
ENSSSCT00000035432	CD302	chr15:73887124-73968294	This transcript is not in the current gene set	1.40609	4.94677	1.8148	-3.83606	0.000125024	0.000707255
ENSSSCT00000005515	FANCM	chr1:195220254-195286683	chr1:175334141-175445650	0.366279	1.22145	1.73758	-4.34826	1.37224e-05	9.41059e-05
ENSSSCT00000019124	CHAD	chr12:26802624-26841148	chr12:26695148-26746682	24.9621	81.6653	1.70998	-22.6768	0	0
ENSSSCT00000024638	FZD9	chr3:10454331-10456107	chr3:10754783-10757147	1.4291	4.64207	1.69966	-7.32143	2.45359e-13	4.54329e-12
ENSSSCT00000023723	HAPLN3	chr7:59484701-59501933	chr7:54516255-54537370	15.2814	49.2443	1.68818	-37.605	0	0
ENSSSCT00000032104	TN-X	chr7:27939413-27958858	This transcript is not in the current gene set	2.04758	6.34379	1.63142	-8.59565	0	0
ENSSSCT00000009414	MATN3	chr3:126216874-126236879	chr3:118183007-118205558	2.89711	8.65929	1.57964	-8.68188	0	0
ENSSSCT00000000046	NAGA	chr5:3765981-3774187	chr5:6571005-6588055	7.29039	21.3937	1.55312	-15.4597	0	0
ENSSSCT00000004864	DDO	chr1:85867146-85892926	chr1:76391112-76417944	1.10866	3.22893	1.54223	-5.97726	2.26918e-09	2.8136e-08
ENSSSCT00000008826	NTN3	chr3:42626992-42629434	chr3:39572531-39574971	1.00341	2.90407	1.53317	-5.29217	1.2087e-07	1.18712e-06
ENSSSCT00000035952	DUSP1	chr16:55768467-55771035	This transcript is not in the current gene set	8.15584	23.5231	1.52818	-5.47556	4.36133e-08	4.55548e-07
ENSSSCT00000001749	PI16	chr7:37504336-37514234	chr7:32600965-32610739	80.678	228.584	1.50248	-43.1903	0	0
ENSSSCT00000029893	COL9A2	chr6:89419700-89434966	chr6:96062785-96081595	33.3207	94.3294	1.50129	-40.7422	0	0
ENSSSCT00000030578	EXTL1	chr6:77097064-77111217	chr6:83462323-83475564	1.21259	3.38308	1.48024	-7.6395	2.17604e-14	4.30708e-13
ENSSSCT00000008919	C2orf40	chr3:51051815-51062808	This transcript is not in the current gene set	48.0385	133.942	1.47935	-21.0144	0	0
ENSSSCT00000015220	CILP2	chr2:58306115-58314442	chr2:58383799-58392775	7.8974	21.9921	1.47753	-23.4693	0	0
ENSSSCT00000015441	HAPLN1	chr2:93942377-93981389	chr2:91857498-91935490	11.93	32.4126	1.44196	-26.1098	0	0
ENSSSCT00000031054	COL2A1	GL893359-2:3406-28692	chr5:78347754-78380519	110.248	298.061	1.43486	-85.0966	0	0
ENSSSCT00000000047	FAM109B	chr5:3780138-3780918	This transcript is not in the current gene set	3.22584	8.64438	1.42209	-5.34513	9.03507e-08	9.0057e-07
ENSSSCT00000010605	SCARA5	chr14:12845866-12978045	chr14:11617595-11742938	22.2387	59.5173	1.42024	-35.881	0	0
ENSSSCT00000002052	ACAN	chr7:59444452-59484493	chr7:54449588-54520153	15.1761	39.5351	1.38133	-39.9787	0	0
ENSSSCT00000006526	ST3GAL1	chr4:7685581-7776990	chr4:7814273-7911047	0.6874	1.79041	1.38107	-4.18898	2.80215e-05	0.00018092
ENSSSCT00000024539	PHC2	chr6:83589104-83599962	chr6:89574035-89685278	3.2048	8.22344	1.35951	-5.03055	4.8907e-07	4.37792e-06
ENSSSCT00000030926	CCDC154	chr3:41885564-41894577	chr3:40421654-40430317	0.500481	1.27851	1.35307	-4.85469	1.20578e-06	1.01147e-05
ENSSSCT00000016627	GLB1L2	chr9:67574973-67614259	chr9:60919340-60996980	0.743312	1.86714	1.32879	-5.00788	5.50327e-07	4.88517e-06
ENSSSCT00000002650	FOS	chr7:104293656-104297121	chr7:98449508-98453576	18.5208	46.2478	1.32024	-21.1953	0	0
ENSSSCT00000032354	ELN	chr3:10929441-10935871	chr3:11214424-11244894	272.337	674.29	1.30798	-67.1524	0	0
ENSSSCT00000013502	ALAS2	chrX:53807664-53832133	chrX:47871459-47896038	2.8513	7.00451	1.29667	-7.53592	4.84057e-14	9.35585e-13
ENSSSCT00000030042	MATN1	chr6:81047912-81056211	chr6:87342473-87351302	2.2762	5.57633	1.29269	-6.17229	6.73064e-10	8.86846e-09
ENSSSCT00000012827	IGSF10	chr13:99846479-99878920	chr13:91625909-91680046	5.57698	13.3136	1.25535	-19.7076	0	0
ENSSSCT00000015550	LOX	chr2:130891091-130900428	chr2:125591789-125607594	61.3639	145.424	1.24481	-32.8452	0	0
ENSSSCT00000001649	BMP5	chr7:29873201-29939215	chr7:25344729-25469988	3.97487	9.33061	1.23106	-6.66641	2.62144e-11	4.043e-10
ENSSSCT00000000073	CHADL	chr5:4533999-4538720	chr5:7246700-7252936	2.01528	4.71293	1.22564	-7.19363	6.30829e-13	1.12437e-11
ENSSSCT00000016078	HBB	chr9:5641009-5642223	chr9:4808588-4809801	12.3091	28.576	1.21508	-5.41775	6.03537e-08	6.15826e-07
ENSSSCT00000000976	HAL	chr5:91725716-91751648	chr5:87522525-87547855	0.884991	2.04248	1.20659	-4.41688	1.00134e-05	7.07901e-05
ENSSSCT00000034199	TNXB	chr7:27681440-27725977	chr7:24089073-24159027	15.3809	34.7964	1.1778	-20.8132	0	0
ENSSSCT00000018316	C1QTNF3	chr16:20792524-20819543	chr16:20032980-20059655	21.5873	48.7809	1.17613	-25.3661	0	0
ENSSSCT00000035731	APOOL	chrX:78031561-78104740	chrX:68281804-68355006	4.72113	10.6486	1.17346	-5.29736	1.17488e-07	1.15578e-06
ENSSSCT00000034762	BST1	chr8:10659176-10694532	chr8:11011572-11030303	0.902804	1.98302	1.13521	-4.92971	8.23534e-07	7.1047e-06
ENSSSCT00000013101	COL8A1	chr13:169086151-169091372	chr13:159216142-159374718	10.0855	22.1328	1.1339	-13.8912	0	0
ENSSSCT00000015149	CPAMD8	chr2:60199864-60306278	chr2:60636038-60741901	0.944726	2.06161	1.1258	-6.94148	3.88023e-12	6.46383e-11
ENSSSCT00000034984	CCL23	chr12:41160876-41165234	This transcript is not in the current gene set	8.98477	19.5643	1.12267	-6.72242	1.78728e-11	2.79946e-10
ENSSSCT00000019369	SLC6A4	chr12:48106435-48148808	chr12:46283610-46327787	1.69481	3.68983	1.12243	-8.10795	4.44089e-16	9.98015e-15
ENSSSCT00000025531	TNXB	chr7:27917360-27937335	This transcript is not in the current gene set	6.49118	14.0638	1.11543	-15.95	0	0
ENSSSCT00000031835	CD248	chr2:5146888-5149543	This transcript is not in the current gene set	31.5284	67.8955	1.10666	-16.3699	0	0
ENSSSCT00000019137	COL1A1	GL896296-2:15138-19536	This transcript is not in the current gene set	2221.69	4755.43	1.09792	-118.255	0	0
ENSSSCT00000028764	SGIP1	GL895308-2:181736-303300	chr6:145823237-146051600	0.907186	1.92477	1.08522	-4.11027	3.95202e-05	0.0002487
ENSSSCT00000027572	TNXB	chr7:27962236-27970347	chr7:24089073-24159027	6.98331	14.8159	1.08516	-10.8964	0	0
ENSSSCT00000008845	ASPN	chr3:43260711-43602320	chr3:42163141-42192993	51.3832	108.854	1.08302	-32.3477	0	0
ENSSSCT00000032175	LAMA2	chr1:37207701-37509944	This transcript is not in the current gene set	5.13469	10.8454	1.07873	-4.3547	1.33252e-05	9.17301e-05
ENSSSCT00000006766	PI15	chr4:66776707-66802989	chr4:61113292-61142867	23.8761	50.1651	1.07112	-29.808	0	0
ENSSSCT00000033549	SMARCA1	chrX:121756239-121832582	chrX:106039935-106115864	3.07016	6.35122	1.04872	-5.42703	5.7298e-08	5.86632e-07
ENSSSCT00000006000	SVEP1	chr1:282120742-282317913	chr1:251370189-251571076	3.80893	7.86455	1.04598	-18.2028	0	0
ENSSSCT00000004631	CTGF	chr1:35133812-35137139	chr1:31673798-31680169	39.0833	80.3741	1.04018	-25.4982	0	0
ENSSSCT00000025203	ANG1	GL892933-2:153641-154106	This transcript is not in the current gene set	19.1818	38.7922	1.01603	-5.86976	4.36436e-09	5.15713e-08
ENSSSCT00000030807	ABCA6	JH118785-1:8571-25962	This transcript is not in the current gene set	1.85382	3.74185	1.01325	-4.65083	3.30602e-06	2.54074e-05
ENSSSCT00000011150	AGT	chr14:64380783-64389549	chr14:59643292-59657843	8.35378	16.7496	1.00363	-7.76261	8.21565e-15	1.68705e-13
ENSSSCT00000005345	TRPM1	chr1:159710048-159801269	chr1:143709846-143855984	3.07034	1.53309	-1.00195	7.10565	1.19749e-12	2.09109e-11
ENSSSCT00000012056	BAMBI	chr10:44241603-44248652	chr10:40053341-40060319	30.5854	15.2608	-1.00301	17.0654	0	0
ENSSSCT00000011648	VWA2	chr14:135710860-135747975	chr14:124594325-124627360	5.70201	2.83911	-1.00603	6.4679	9.93756e-11	1.43939e-09
ENSSSCT00000013162	CLDN8	chr13:204165894-204166572	chr13:193563314-193564090	33.978	16.9055	-1.00711	7.44114	9.99201e-14	1.88494e-12
ENSSSCT00000026283	ILDR1	chr13:148157363-148185006	chr13:138530909-138572189	4.0322	2.00432	-1.00846	4.83467	1.33364e-06	1.10826e-05
ENSSSCT00000026727	CSTF3	chr2:30417719-30418833	This transcript is not in the current gene set	38.4303	19.0563	-1.01197	3.89249	9.92196e-05	0.000572015
ENSSSCT00000028989	RPS24	chrX:48608787-48609588	chrX:43681247-43681910	190.071	94.1087	-1.01414	10.9943	0	0
ENSSSCT00000036352	MYH7	chr7:81036428-81049998	chr7:75650847-75704483	1.75535	0.868313	-1.01547	4.39262	1.11994e-05	7.84692e-05
ENSSSCT00000026646	ENOX2	chrX:122786359-123000359	chrX:107085500-107368450	2.71202	1.33959	-1.01757	5.1127	3.17586e-07	2.92985e-06
ENSSSCT00000012969	RPL35A	chr13:144183621-144186429	chr13:134588328-134638645	274.446	135.421	-1.01907	10.7666	0	0
ENSSSCT00000016344	MMP7	chr9:37133036-37143584	chr9:33213291-33224915	16.925	8.32678	-1.02333	7.94163	1.9984e-15	4.27341e-14
ENSSSCT00000022726	TMPO	GL894696-2:6028-24904	This transcript is not in the current gene set	7.8025	3.83491	-1.02474	7.28795	3.14637e-13	5.7438e-12
ENSSSCT00000005738	MLANA	chr1:241959050-241971595	chr1:216232563-216245389	51.1485	25.1147	-1.02616	5.12743	2.93716e-07	2.72354e-06
ENSSSCT00000025280	GPRC5D	GL894707-2:8234-16903	chr5:59535089-59546262	123.554	60.6205	-1.02727	20.6416	0	0
ENSSSCT00000013027	UPK1B	chr13:150294289-150320054	chr13:141013953-141026368	3.53996	1.73187	-1.0314	4.37664	1.20523e-05	8.37645e-05
ENSSSCT00000026800	GABRP	chr16:57477085-57495797	chr16:53203887-53229189	115.64	56.3917	-1.03609	34.5707	0	0
ENSSSCT00000034328	CLEC2D	chr5:65023650-65062702	chr5:62187297-62226080	13.275	6.47136	-1.03657	5.72314	1.04574e-08	1.18388e-07
ENSSSCT00000016670	STEAP4	chr9:74983718-75005883	chr9:68544721-68570585	5.7375	2.79174	-1.03925	6.66927	2.57074e-11	3.9682e-10
ENSSSCT00000024860	MRPS21	chr4:108068170-108082063	This transcript is not in the current gene set	395.383	191.83	-1.04342	8.64619	0	0
ENSSSCT00000001513	SPR1	chr7:27291428-27293276	This transcript is not in the current gene set	418.844	203.206	-1.04347	36.6569	0	0
ENSSSCT00000029680	SLC1A4	chr3:80818056-80833358	chr3:76938109-76970515	13.2788	6.44212	-1.04352	7.29317	3.02647e-13	5.53608e-12
ENSSSCT00000015915	IFITM1	chr2:162095325-162097509	chr2:123430-154982	131.891	63.9425	-1.0445	25.6266	0	0
ENSSSCT00000025496	KRTAP24-1	chr13:204233892-204234681	chr13:193630813-193631574	74.7131	36.2121	-1.04489	12.7232	0	0
ENSSSCT00000002571	PLEKHD1	chr7:99429618-99464340	chr7:93152946-93190326	1.23904	0.59917	-1.04819	3.79335	0.00014863	0.000831434
ENSSSCT00000023639	CES3	GL894786-1:9158-19490	chr6:27627759-27637508	3.93202	1.89591	-1.05238	5.18307	2.18266e-07	2.06844e-06
ENSSSCT00000034040	RPTN	chr4:106125426-106128983	chr4:97127078-97131911	2.78864	1.3419	-1.05529	4.81912	1.44196e-06	1.19216e-05
ENSSSCT00000011306	RPS24	chr14:87005401-87011466	chr7:49485363-49487296	99.054	47.6359	-1.05617	8.11659	4.44089e-16	9.98015e-15
ENSSSCT00000012340	RPL14	chr13:27103065-27106541	chr13:24691824-24699363	650.013	312.113	-1.0584	34.7046	0	0
ENSSSCT00000032052	DSG4	chr6:107917833-107952406	chr6:115302303-115324853	18.2587	8.75904	-1.05974	14.2432	0	0
ENSSSCT00000010405	DCT	chr11:69660259-69718918	chr11:63584869-63678314	45.2619	21.7056	-1.06023	27.0786	0	0
ENSSSCT00000012707	NUP210	chr13:78614179-78704945	chr13:70917438-71009775	3.02647	1.42998	-1.08164	8.96879	0	0
ENSSSCT00000000254	KRT82	chr5:18242659-18257922	chr5:17717924-17731954	130.531	61.3415	-1.08945	36.0998	0	0
ENSSSCT00000027420	MT3	chr6:26353887-26411796	chr6:18634261-18636131	125.72	59.0711	-1.08969	8.84618	0	0
ENSSSCT00000032127	KMO	chr10:14889941-14937373	chr10:12442410-12490409	14.6767	6.86544	-1.0961	11.5431	0	0
ENSSSCT00000000300	HOXC13	chr5:19624344-19630822	chr5:19151169-19157645	22.0929	10.3301	-1.09673	8.23704	2.22045e-16	5.04649e-15
ENSSSCT00000023695	RBP5	GL894246-2:47740-76238	This transcript is not in the current gene set	15.2222	7.11359	-1.09753	8.41952	0	0
ENSSSCT00000031058	SORL1	chr9:53693576-53825971	chr9:48434915-48653667	1.78399	0.833092	-1.09856	4.4012	1.07652e-05	7.57501e-05
ENSSSCT00000000271	KRT8	chr5:18663338-18671193	chr5:18170354-18180215	45.0875	21.0453	-1.09923	16.456	0	0
ENSSSCT00000027232	FABP3	chr17:17683080-17683527	chr17:16028700-16029101	52.5719	24.4632	-1.10368	6.90526	5.0111e-12	8.27907e-11
ENSSSCT00000023416	CSTA5	chr13:147854303-147864827	chr13:138181723-138236860	66.4769	30.8711	-1.1066	7.14475	9.01501e-13	1.58803e-11
ENSSSCT00000023634	NUDT16	GL893681-1:17399-18628	This transcript is not in the current gene set	20.3932	9.46953	-1.10672	3.7927	0.000149016	0.000833082
ENSSSCT00000000053	SMDT1	chr 5: 3,986,311-3,990,664	This transcript is not in the current gene set	13.7522	6.37256	-1.10971	10.4759	0	0
ENSSSCT00000014567	ANO3	chr2:36225782-36430350	chr2:33618288-33905069	2.3122	1.07126	-1.10996	5.05529	4.29744e-07	3.88725e-06
ENSSSCT00000000951	SLC5A8	chr5:87013250-87067058	chr5:82973250-83030996	4.94367	2.28671	-1.11231	6.58758	4.4706e-11	6.768e-10
ENSSSCT00000008608	ACSM3	chr3:26031776-26061643	chr3:25245736-25283757	4.87955	2.25375	-1.11442	6.88731	5.68567e-12	9.32543e-11
ENSSSCT00000012988	PARP14	chr13:147430045-147483562	chr13:137809503-137865762	2.6641	1.23007	-1.11491	7.42037	1.16795e-13	2.19641e-12
ENSSSCT00000019373	TUSC5	chr12:48713392-48723972	chr12:46621117-46634332	8.57578	3.93711	-1.12313	3.83987	0.0001231	0.000697902
ENSSSCT00000012475	SLC38A3	chr13:35863385-35878405	chr13:32683126-32699857	5.64261	2.58448	-1.12649	7.19874	6.07736e-13	1.08642e-11
ENSSSCT00000011467	RBP4	chr14:114769058-114776317	chr14:105036961-105044712	6.63632	3.03864	-1.12696	5.80454	6.4542e-09	7.48961e-08
ENSSSCT00000027951	SULT1C4	chr3:49934276-49946446	chr3:47761850-47777174	18.3307	8.38767	-1.12792	13.6608	0	0
ENSSSCT00000001837	GNMT	chr7:43486694-43500769	This transcript is not in the current gene set	5.71966	2.61009	-1.13183	5.06712	4.03882e-07	3.67721e-06
ENSSSCT00000028508	LVRM10082B02	chr8:130231026-130242783	This transcript is not in the current gene set	58.2764	26.5037	-1.13672	18.8253	0	0
ENSSSCT00000019464	XAF1	chr12:52643900-52658713	chr12:50635905-50659642	9.31251	4.23103	-1.13816	5.52147	3.36175e-08	3.54827e-07
ENSSSCT00000003291	CAPN12	chr6:43126596-43139771	chr6:47566441-47578795	18.6352	8.44074	-1.14259	12.2573	0	0
ENSSSCT00000007258	SELENBP1	chr4:107086234-107095113	chr4:97860916-97894329	149.554	67.511	-1.14748	34.4115	0	0
ENSSSCT00000009298	EIF2AK2	chr3:109622368-109667785	This transcript is not in the current gene set	10.3302	4.66131	-1.14807	4.50893	6.51548e-06	4.76634e-05
ENSSSCT00000027530	KRTAP10-8	chr13:217231802-217232438	chr13:207403602-207404237	117.115	52.668	-1.15293	14.6023	0	0
ENSSSCT00000031557	KRT33B	chr12:21376131-21383376	chr12:21231795-21242549	693.626	309.192	-1.16565	63.4121	0	0
ENSSSCT00000007012	VSIG8	chr4:98638635-98645654	This transcript is not in the current gene set	133.389	59.4506	-1.16588	21.7358	0	0
ENSSSCT00000005725	TYRP1	chr1:233661612-233679586	chr1:209725497-209745763	112.891	50.2517	-1.16769	28.6958	0	0
ENSSSCT00000023476	BPIFB6	chr17:41499389-41512343	chr17:36556406-36574853	4.88158	2.16356	-1.17394	4.96406	6.90337e-07	6.03912e-06
ENSSSCT00000029628	TYR	chr9:25164817-25214280	chr9:22517047-22604290	17.6781	7.77108	-1.18578	10.5111	0	0
ENSSSCT00000000838	USP18	chr5:72536454-72596714	chr5:70183279-70227984	6.77029	2.9711	-1.18822	8.31928	0	0
ENSSSCT00000026769	PRSS33	chr3:40640467-40642441	chr3:39302486-39304459	21.3293	9.35061	-1.18971	7.65125	1.9984e-14	3.98162e-13
ENSSSCT00000008027	NNAT	chr17:46039730-46049992	chr17:40627090-40629518	56.8596	24.8806	-1.19238	13.3951	0	0
ENSSSCT00000035439	NFKB1	chr8:127655428-127664001	This transcript is not in the current gene set	237.867	104.016	-1.19336	3.9074	9.3293e-05	0.000540378
ENSSSCT00000016240	SPOT14	chr9:13580040-13581078	This transcript is not in the current gene set	10.0832	4.3993	-1.1966	6.11797	9.47753e-10	1.2248e-08
ENSSSCT00000008304	GRIFIN	chr3:2250302-2251668	chr3:1776157-1777520	18.6706	8.14235	-1.19725	4.56972	4.88383e-06	3.64795e-05
ENSSSCT00000005719	ZDHHC21	chr1:231595574-231604293	This transcript is not in the current gene set	32.9377	14.2905	-1.20468	5.16145	2.45045e-07	2.29814e-06
ENSSSCT00000028090	KLB	chr8:32268562-32303388	chr8:30653556-30691344	1.60616	0.696158	-1.20612	4.61687	3.89574e-06	2.94916e-05
ENSSSCT00000017310	IFIH1	chr15:76423088-76477401	chr15:68928254-68985492	5.18435	2.23775	-1.21212	9.17652	0	0
ENSSSCT00000024553	IFITM1	chr2:162076799-162077818	This transcript is not in the current gene set	272.5	117.42	-1.21457	14.4091	0	0
ENSSSCT00000022294	PAH	chr5:85018129-85060807	chr5:81391437-81453790	12.2355	5.2587	-1.21829	3.85759	0.000114509	0.000654117
ENSSSCT00000026767	SLFN11	chr12:41461518-41507345	This transcript is not in the current gene set	2.49556	1.07109	-1.22029	8.99997	0	0
ENSSSCT00000009563	FGFBP1	chr8:10837171-10837885	chr8:11186368-11189241	107.755	46.2119	-1.22142	15.8654	0	0
ENSSSCT00000019563	ALOX15B	chr12:55747584-55756609	chr12:53271556-53281564	4.30999	1.84731	-1.22226	6.15962	7.29198e-10	9.5663e-09
ENSSSCT00000031365	TCHHL1	GL894820-2:75048-78215	This transcript is not in the current gene set	23.3331	9.98507	-1.22453	16.2644	0	0
ENSSSCT00000017291	DAPL1	chr15:73001693-73025731	chr15:65796267-65820448	371.34	158.765	-1.22585	24.4272	0	0
ENSSSCT00000036268	TMSB15A	chrX:97684768-97687782	chrX:83744539-83747605	54.1463	23.0422	-1.23259	10.439	0	0
ENSSSCT00000008769	MSLN	chr3:41448661-41452015	chr3:41021903-41029080	46.2843	19.6561	-1.23555	16.5539	0	0
ENSSSCT00000036339	TCHHL1	chr4:106139258-106144074	This transcript is not in the current gene set	32.0092	13.5701	-1.23806	21.9501	0	0
ENSSSCT00000027970	FRMD1	chr1:2657896-2672308	chr1:1495818-1521666	2.08464	0.877234	-1.24876	4.1897	2.79317e-05	0.000180405
ENSSSCT00000014845	CCL25	chr2:71575447-71578911	chr2:71175070-71206950	7.4375	3.12353	-1.25164	5.0335	4.8161e-07	4.32182e-06
ENSSSCT00000018430	ACTBL2	chr16:38870290-38871176	chr16:36470503-36471633	9.90904	4.15592	-1.25358	5.6711	1.41882e-08	1.58836e-07
ENSSSCT00000028977	KRT31	chr12:21404861-21408900	chr12:21209793-21213827	1179.73	494.392	-1.25473	87.6096	0	0
ENSSSCT00000028447	SLC13A2	chr18:88683-110231	This transcript is not in the current gene set	3.76265	1.57333	-1.25793	6.26307	3.77477e-10	5.12299e-09
ENSSSCT00000033020	AGPAT1	chr7:28004370-28036101	This transcript is not in the current gene set	28.4021	11.8402	-1.2623	8.81515	0	0
ENSSSCT00000007444	CHI3L2	chr4:119457085-119474711	chr4:109079262-109096414	38.7478	16.1391	-1.26356	17.4636	0	0
ENSSSCT00000010251	CCNA1	chr11:12355645-12364743	chr11:12395872-12405399	3.1152	1.29419	-1.26727	4.55138	5.32963e-06	3.95482e-05
ENSSSCT00000029286	SLC7A11	GL895213-2:26195-47809	This transcript is not in the current gene set	3.99797	1.65955	-1.26847	5.01444	5.31882e-07	4.73771e-06
ENSSSCT00000011438	IFIT3	chr14:110209343-110210870	chr14:101213979-101251108	12.9594	5.35646	-1.27465	9.17685	0	0
ENSSSCT00000003406	KCNN4	chr6:46440880-46454405	chr6:50579641-50593834	1.97691	0.81594	-1.27672	4.0084	6.11325e-05	0.000369141
ENSSSCT00000024738	LYG2	chr3:57654499-57664522	This transcript is not in the current gene set	11.2725	4.63366	-1.28259	4.93867	7.86573e-07	6.80205e-06
ENSSSCT00000000259	KRT85	chr5:18028834-18036340	chr5:17679997-17691232	373.467	153.5	-1.28274	62.7433	0	0
ENSSSCT00000028817	S100A3	JH118413-1:17749-18730	This transcript is not in the current gene set	201.532	82.7159	-1.28477	17.7692	0	0
ENSSSCT00000018991	KRT13	chr12:21475569-21479809	chr12:21139382-21142823	49.686	20.2975	-1.29154	18.8318	0	0
ENSSSCT00000017263	OCA2	chr15:63929110-64060069	chr15:56657598-56869920	4.56547	1.85767	-1.29727	6.72859	1.71312e-11	2.69028e-10
ENSSSCT00000011979	FBP1	chr10:31712487-31830025	This transcript is not in the current gene set	12.3515	5.02554	-1.29734	10.214	0	0
ENSSSCT00000030532	CHIA	chr4:119410879-119422056	chr4:109031294-109046499	242.369	97.9804	-1.30664	42.5924	0	0
ENSSSCT00000023171	NHP2L1	chr5:4262170-4271206	chr5:6891002-6900026	41.1059	16.4881	-1.31792	8.84936	0	0
ENSSSCT00000030378	KRTAP10-7	chr13:217254268-217255078	chr13:207310737-207348449	73.1641	29.3135	-1.31957	13.2802	0	0
ENSSSCT00000024099	GSTA4	chr7:134354731-134365476	chr7:46606301-46631020	7.91858	3.14418	-1.33256	4.32577	1.52002e-05	0.000102992
ENSSSCT00000024739	XPO5	chr15:153160291-153194892	This transcript is not in the current gene set	7.24707	2.8767	-1.33298	6.90223	5.11924e-12	8.43535e-11
ENSSSCT00000018985	KRT32	chr12:21433476-21441665	chr12:21176089-21182646	191.774	75.3576	-1.34758	39.6828	0	0
ENSSSCT00000030325	CP	chr13:97472591-97506647	chr13:89479681-89513351	197.617	77.6279	-1.34806	57.6815	0	0
ENSSSCT00000026313	TOMM6	chr7:42386236-42387203	This transcript is not in the current gene set	1382.36	540.452	-1.3549	11.3702	0	0
ENSSSCT00000018988	keratin, type I microfibrillar, 47.6 kDa-like (LOC100623387), transcript variant X1	chr12:21363116-21368238	chr12:21250443-21255560	554.297	213.812	-1.37432	66.684	0	0
ENSSSCT00000016710	SHFM1	chr9:83962672-83987408	chr9:76324571-76349256	38.7064	14.917	-1.37561	8.07211	6.66134e-16	1.47503e-14
ENSSSCT00000018314	SLC45A2	chr16:20718193-20758825	chr16:19958337-19999311	9.886	3.77966	-1.38713	8.65112	0	0
ENSSSCT00000028395	HEPHL1	chr9:30106486-30130078	chr9:26356195-26436441	16.4546	6.27861	-1.38997	10.282	0	0
ENSSSCT00000012933	ATP13A4	chr13:139962873-140121941	chr13:130440719-130589687	2.47596	0.941149	-1.39549	6.75741	1.40477e-11	2.22536e-10
ENSSSCT00000022484	TOPAZ1	GL895008-1:7206-34732	chr13:27574879-27643934	1.48004	0.557189	-1.4094	4.16333	3.13636e-05	0.000200565
ENSSSCT00000011060	TUBA3	chr14:54042930-54049671	chr14:50593561-50600206	1.77757	0.664264	-1.42008	4.42815	9.50432e-06	6.76141e-05
ENSSSCT00000026469	CYP2J34	chr6:139902193-139929805	chr6:152321412-152579335	4.21583	1.56752	-1.42733	6.55392	5.60456e-11	8.42127e-10
ENSSSCT00000017452	ITGAV	chr15:101580813-101720783	chr15:91604661-91711841	3.10858	1.14745	-1.43782	5.52321	3.32869e-08	3.51749e-07
ENSSSCT00000030045	EMSP1	chr6:51488846-51493150	chr6:55589999-55594294	3.32891	1.21437	-1.45484	4.13294	3.58149e-05	0.000227024
ENSSSCT00000027939	EP400	chr14:24748335-24847567	chr14:23289583-23396457	1.36964	0.499245	-1.45597	4.33867	1.43345e-05	9.78589e-05
ENSSSCT00000022683	KRTAP27-1	chr13:204291474-204292104	chr13:193730803-193731423	26.7517	9.74796	-1.45646	7.99524	1.33227e-15	2.88647e-14
ENSSSCT00000019006	KRT39	chr12:21689836-21697752	chr12:21492452-21500366	8.38386	3.05022	-1.4587	7.96145	1.77636e-15	3.81664e-14
ENSSSCT00000005104	MYO5C	chr1:132514136-132624890	chr1:119407240-119536426	0.719806	0.25983	-1.47004	4.65905	3.17676e-06	2.44973e-05
ENSSSCT00000025513	TFF3	chr13:216044020-216046817	chr13:205641038-205644363	56.7669	20.3241	-1.48186	4.91612	8.82753e-07	7.57944e-06
ENSSSCT00000001986	RASGRF1	chr7:53660480-53785364	chr7:48118209-48246288	0.677224	0.240105	-1.49597	4.27885	1.87858e-05	0.000124809
ENSSSCT00000007341	FMO5	chr4:110166399-110202848	chr4:100318203-100374867	9.09728	3.18993	-1.51191	16.7155	0	0
ENSSSCT00000000884	TMEM106C	chr5:81398647-81404929	chr5:78318972-78324906	25.6013	8.9032	-1.52382	10.499	0	0
ENSSSCT00000011570	ELOVL3	chr14:123080788-123083970	chr14:113226582-113230208	13.079	4.52291	-1.53193	9.60897	0	0
ENSSSCT00000029831	KRT(keratin, type II microfibrillar, component 7C-like)	chr5:18142907-18178065	chr5:17620266-17631439	218.817	75.4655	-1.53584	41.4561	0	0
ENSSSCT00000002743	ISG12(A)	chr7:122215477-122220545	chr7:115356203-115365452	199.063	68.2962	-1.54335	29.4805	0	0
ENSSSCT00000023160	CCDC169	chr11:12284860-12327375	chr11:12265700-12309693	1.39382	0.476919	-1.54722	3.77281	0.00016142	0.000894138
ENSSSCT00000003939	FABP3	chr6:75996930-75997332	chr6:82298535-82298936	256.766	87.4207	-1.5544	17.4381	0	0
ENSSSCT00000030140	HERC5	chr8:139945978-139974969	chr8:130529324-130590841	3.87271	1.29489	-1.58051	9.08453	0	0
ENSSSCT00000026775	DDX58	chr10:38145073-38192181	chr10:33866114-33967141	7.99394	2.64948	-1.5932	17.833	0	0
ENSSSCT00000027607	ALDH1A1	chr1:252793169-252808540	chr1:226161373-226217339	52.2097	17.2833	-1.59494	12.9736	0	0
ENSSSCT00000000933	PAH	chr5:85068697-85080991	This transcript is not in the current gene set	7.56719	2.50481	-1.59506	4.30109	1.69959e-05	0.000114133
ENSSSCT00000032228	NXPE2	chr9:47163294-47166341	This transcript is not in the current gene set	7.81417	2.58141	-1.59793	11.2871	0	0
ENSSSCT00000004670	TPD52L1	chr1:41422504-41460997	chr1:37667483-37761836	17.049	5.59261	-1.60809	10.2454	0	0
ENSSSCT00000034435	SLITRK4	chrX:133664747-134456297	chrX:117148744-117156801	0.886431	0.288547	-1.6192	4.0276	5.63487e-05	0.000342427
ENSSSCT00000014084	GAL	chr2:2931346-2937425	chr2:4350542-4357167	7.93248	2.56174	-1.63065	5.34242	9.17156e-08	9.13492e-07
ENSSSCT00000034495	IFIT1	chr14:110223575-110235651	chr14:101213979-101251108	12.5777	4.05019	-1.63481	10.6279	0	0
ENSSSCT00000016750	ITGB8	chr9:98589970-98766514	chr9:89341141-89450696	3.35705	1.07366	-1.64466	4.66345	3.10948e-06	2.40297e-05
ENSSSCT00000001696	GRM4	chr7:34839240-34928071	chr7:30179305-30267735	2.1056	0.67123	-1.64935	6.39144	1.64329e-10	2.31712e-09
ENSSSCT00000022741	DDX58	GL895302-2:7746-17312	chr10:33866114-33967141	2.60031	0.802758	-1.69564	4.47994	7.46654e-06	5.40958e-05
ENSSSCT00000013277	ACE2	chrX:13060433-13089851	chrX:12099433-12152347	5.15587	1.58582	-1.70099	8.68349	0	0
ENSSSCT00000007962	ASIP	chr17:42602600-42686658	chr17:37634732-37718785	4.12658	1.26884	-1.70143	4.06333	4.83768e-05	0.000298596
ENSSSCT00000013238	GPR143	chrX:6541512-6575981	chrX:6253004-6276639	13.3636	4.07755	-1.71253	7.92781	2.22045e-15	4.73704e-14
ENSSSCT00000026951	PNPLA3	GL893573-1:28839-39692	chr5:5075434-5092631	3.60148	1.09794	-1.71379	5.02704	4.98108e-07	4.45441e-06
ENSSSCT00000022260	CYP4X1	chr6:151954326-152007678	chr6:164423616-164469861	43.7824	13.1502	-1.73527	20.5289	0	0
ENSSSCT00000014368	GLYATL2	chr2:11942584-11949165	chr2:12330860-12337401	152.328	45.4729	-1.7441	28.341	0	0
ENSSSCT00000024189	ELOVL6	chr8:120119599-120219822	This transcript is not in the current gene set	235.79	69.9172	-1.75378	17.345	0	0
ENSSSCT00000013209	MX2	chr13:215028063-215059085	chr13:204798302-204831975	7.29074	2.16023	-1.75488	10.0013	0	0
ENSSSCT00000035004	PLP2	chrX:48063313-48066260	This transcript is not in the current gene set	29.576	8.73796	-1.75906	4.7459	2.07585e-06	1.65656e-05
ENSSSCT00000023761	NXPE2	chr9:128304748-128307055	chr9:42203677-42211305	5.42351	1.59093	-1.76936	8.29699	0	0
ENSSSCT00000032071	ENV-202	chr1:147292890-147294855	chr1:262172529-262174142	11.5242	3.36685	-1.7752	12.5259	0	0
ENSSSCT00000029764	ISG15	GL895967-2:58448-59139	This transcript is not in the current gene set	97.4273	28.1271	-1.79236	18.4685	0	0
ENSSSCT00000013656	TRMT2B	chrX:90777337-90808523	chrX:82698685-82741662	4.00893	1.14565	-1.80706	6.52977	6.58729e-11	9.82445e-10
ENSSSCT00000002745	IFI27L2	chr7:122228312-122229025	chr7:115367850-115369991	139.132	39.1579	-1.82908	4.13363	3.57086e-05	0.000226509
ENSSSCT00000004910	FAM26D	chr1:92373294-92377185	chr1:82150167-82155098	36.9286	10.1884	-1.85782	15.5872	0	0
ENSSSCT00000018697	ST6GALNAC1	chr12:4742036-4760086	chr12:4890479-4913031	2.07586	0.544025	-1.93196	5.38133	7.39394e-08	7.47702e-07
ENSSSCT00000034907	TMP-CH242-74M17.6	chr7:24626855-24627344	This transcript is not in the current gene set	296.624	76.1387	-1.96193	15.7297	0	0
ENSSSCT00000034828	SSR4	chrX:142093231-142106233	This transcript is not in the current gene set	198.564	49.5127	-2.00373	10.3449	0	0
ENSSSCT00000010657	DDX60	chr14:22292406-22365368	chr14:21082581-21163559	1.35394	0.337602	-2.00377	7.45245	9.17044e-14	1.73538e-12
ENSSSCT00000035155	DHX58	chr12:20937867-20946850	chr12:20647691-20658777	5.74165	1.42534	-2.01015	6.78722	1.14313e-11	1.83499e-10
ENSSSCT00000011064	TUBA3	chr14:54210055-54220764	chr14:50652873-50657260	1.40814	0.347116	-2.0203	4.03965	5.35299e-05	0.000326614
ENSSSCT00000004233	CYP2J2	chr6:139867649-139892000	chr6:152321412-152579335	19.624	4.77909	-2.03781	15.1039	0	0
ENSSSCT00000035235	CFI	chr8:120517216-120554337	chr8:112433640-112470946	4.04921	0.962124	-2.07334	5.20922	1.89633e-07	1.81324e-06
ENSSSCT00000008932	SLC9A4	chr3:54167228-54229024	chr3:51687642-51750073	3.41812	0.80954	-2.07803	7.99635	1.33227e-15	2.88647e-14
ENSSSCT00000004679	FABP7	chr1:44098030-44102111	chr1:39871298-39876298	3.89075	0.918137	-2.08327	4.30363	1.68024e-05	0.000113085
ENSSSCT00000035772	IFITM1	chr2:162099156-162210447	chr2:123430-154982	32.5682	7.68135	-2.08403	7.75516	8.88178e-15	1.81765e-13
ENSSSCT00000003989	H-FABP	chr6:81714145-81715640	This transcript is not in the current gene set	24594.3	5777.41	-2.08983	7.29445	2.99982e-13	5.49289e-12
ENSSSCT00000011349	FAM25A	chr14:95332478-95334023	This transcript is not in the current gene set	7473.22	1728.2	-2.11246	18.7026	0	0
ENSSSCT00000034940	MX1	chr13:214988890-215011264	This transcript is not in the current gene set	22.5453	4.73413	-2.25165	13.7331	0	0
ENSSSCT00000030416	KRT81	chr5:18107465-18114211	chr5:17604720-17614052	579.394	119.257	-2.28047	95.8405	0	0
ENSSSCT00000029040	ADIRF	chr14:95320882-95323105	This transcript is not in the current gene set	176.776	35.9719	-2.29698	17.796	0	0
ENSSSCT00000033708	GPM6B	chrX:11383150-11536112	This transcript is not in the current gene set	4.48874	0.85894	-2.38568	5.12412	2.98932e-07	2.76906e-06
ENSSSCT00000002914	GSTA1	chr7:134316100-134325814	chr7:46538613-46588218	48.3393	8.85137	-2.44923	14.432	0	0
ENSSSCT00000009461	IRG6	chr3:137667911-137683557	chr3:128880859-128898072	13.3765	2.43502	-2.45769	12.2922	0	0
ENSSSCT00000031626	ubiquitin carboxyl-terminal hydrolase 14-like	GL896447-1:66753-107624	chr6:106087915-106139347	11.9362	2.14481	-2.47641	7.60552	2.84217e-14	5.57676e-13
ENSSSCT00000030733	LRRC37A	chr12:17994414-18056743	chr12:17898486-17963629	0.676974	0.113833	-2.57219	3.91475	9.04963e-05	0.000525913
ENSSSCT00000013216	MX1	chr13:215345057-215346952	This transcript is not in the current gene set	20.0149	3.0265	-2.72535	4.99109	6.00408e-07	5.3063e-06
ENSSSCT00000025485	NPM1	chr16:56963966-56978495	This transcript is not in the current gene set	13.1937	1.79698	-2.8762	6.38723	1.68913e-10	2.37806e-09
ENSSSCT00000000051	CYP2D6	chr5:3810425-3815076	chr5:6538907-6543746	5.34234	0.635559	-3.07137	9.01653	0	0
ENSSSCT00000015120	CYP4F2	chr2:61344294-61358739	chr2:61864575-61884678	2.71745	0.31579	-3.10521	6.44581	1.14983e-10	1.65355e-09
ENSSSCT00000022510	DCTN2	JH118928-1:95861-109894	This transcript is not in the current gene set	4.85771	0.473194	-3.35977	4.31316	1.60934e-05	0.000108556
ENSSSCT00000029094	Metallothionein	chr6:26374348-26375968	chr6:18660642-18676112	61.3636	5.89004	-3.38103	9.02822	0	0
ENSSSCT00000008539	CD2BP2	chr3:18396309-18401680	chr3:17957818-17962950	1.7161	0.142619	-3.58889	4.09248	4.26786e-05	0.000266885
ENSSSCT00000012162	NUDT5	chr10:65552489-65574261	chr10:59776074-59787211	7.3437	0.565373	-3.69923	3.90686	9.35015e-05	0.000541118
ENSSSCT00000010872	OASL	chr14:43414433-43431814	chr14:40900050-40917266	2.04314	0.112324	-4.18505	4.38631	1.15291e-05	8.05304e-05
ENSSSCT00000030863	ENV-201	chr13:156315860-156317843	This transcript is not in the current gene set	12.8375	0.327365	-5.29332	12.7336	0	0
